# Supplementary material for: An Integrative Glycomic Approach for Quantitative Meat Species Profiling
Source: Foods. 2022 Jun 30;11(13):1952. doi: 10.3390/foods11131952 (PMC9265272; doi:10.3390/foods11131952)
Supplement: Supplementary file 1 [file foods-11-01952-s001.zip]

Archive with 1 entries (1 files):
- foods-1754860-supplementary.pdf
